# Supplementary material for: “Mothers Should Have Freedom of Movement”—Citizens’ Attitudes Regarding Farrowing Housing Systems for Sows and Their Piglets
Source: Animals (Basel). 2021 Dec 2;11(12):3439. doi: 10.3390/ani11123439 (PMC8698166; doi:10.3390/ani11123439)
Supplement: Supplementary file 1 [file animals-11-03439-s001.zip]

Archive with 1 entries (1 files):
- animals-1473074-supplementary.pdf
